# Supplementary material for: Molecular Mechanism of Perfluorooctane Sulfonate-Induced Lung Injury Mediated by the Ras/Rap Signaling Pathway in Mice
Source: Toxics. 2025 Apr 20;13(4):320. doi: 10.3390/toxics13040320 (PMC12030834; doi:10.3390/toxics13040320)
Supplement: Supplementary file 1 [file toxics-13-00320-s001.zip]

Archive with 1 entries (1 files):
- toxics-3561643-supplementary.pdf
